# Supplementary material for: Independent Maternal and Fetal Genetic Effects on Midgestational Circulating Levels of Environmental Pollutants
Source: G3 (Bethesda). 2017 Feb 24;7(4):1287–99. doi: 10.1534/g3.117.039784 (PMC5386877; doi:10.1534/g3.117.039784)
Supplement: Supplementary file 3 [file 1287TableS4.zip]

Archive with 1 entries (1 files):
- Table S4.csv
